# Supplementary material for: The Antimicrobial and Antibiofilm In Vitro Activity of Liquid and Vapour Phases of Selected Essential Oils against Staphylococcus aureus
Source: Pathogens. 2021 Sep 17;10(9):1207. doi: 10.3390/pathogens10091207 (PMC8466273; doi:10.3390/pathogens10091207)
Supplement: Supplementary file 1 [file pathogens-10-01207-s001.zip]

Archive with 1 entries (1 files):
- pathogens-1371846-supplementary.pdf
